# Supplementary material for: Epigenome-wide Analysis Identifies Genes and Pathways Linked to Neurobehavioral Variation in Preterm Infants
Source: Sci Rep. 2019 Apr 19;9:6322. doi: 10.1038/s41598-019-42654-4 (PMC6474865; doi:10.1038/s41598-019-42654-4)
Supplement: Supplementary file 2 — Supplemental Tables [file 41598_2019_42654_MOESM2_ESM.xlsx]

## Sheet: Table S1
Supplemental Table 1: Sample size adjusted BIC values and bootstrapped likelihood ratio test p-values for identifying the optimal number of latent profiles.
Profile	BIC Values	P
1	16809.8	----
2	16246.5	< 0.0001
3	15966.2	< 0.0001
4	15876.2	< 0.0001
5	15788.8	< 0.0001
6	15771	< 0.0001

## Sheet: Table S2
Supplemental Table 2: Associations between DNAm and NNNS optimal profile, that yielded p-values < 0.0001, adjusted for sex, site, and cell mixture.
CpG	Location	Gene	β1	Std. Err.	P-value	FDR
cg03046148	chr3:13695666	LOC285375 (Body)	0.0144591	0.00274823	1.43079e-07	0.0988366
cg04138756	chr1:152973849	SPRR3;SPRR3 (TSS1500;TSS1500)	-0.00706219	0.00144178	9.669e-07	0.305479
cg10384676	chr5:35130385	PRLR (5'UTR)	-0.00881314	0.00182886	1.44342e-06	0.305479
cg02746150	chr12:121096453	CABP1;CABP1;CABP1 (Body;Body;Body)	-0.00589851	0.00123447	1.76889e-06	0.305479
cg26696488	chr14:23425098	HAUS4;HAUS4;HAUS4 (5'UTR;5'UTR;5'UTR)	-0.0107818	0.00235854	4.8446e-06	0.45985
cg05976327	chr6:3419039	SLC22A23;SLC22A23;SLC22A23;SLC22A23;SLC22A23 (5'UTR;5'UTR;Body;Body;Body)	-0.00735832	0.00161171	4.98242e-06	0.45985
cg14247763	chr2:74600428	DCTN1;DCTN1;DCTN1;DCTN1;DCTN1;DCTN1;DCTN1 (Body;Body;Body;Body;Body;Body;Body)	-0.00828086	0.00181416	5.00504e-06	0.45985
cg19786920	chr4:40751770	NSUN7 (TSS200)	-0.00634107	0.00140093	6.00214e-06	0.45985
cg10522623	chr4:74479010	RASSF6;RASSF6;RASSF6;RASSF6 (5'UTR;5'UTR;Body;Body)	-0.00656736	0.00145549	6.41796e-06	0.45985
cg10175910	chr8:142198858	DENND3 (Body)	0.0107422	0.00238483	6.65696e-06	0.45985
cg27644907	chr13:53602501	OLFM4 (TSS1500)	0.0358694	0.0080588	8.54864e-06	0.46816
cg08649620	chr1:11658203		0.0345093	0.00777852	9.14397e-06	0.46816
cg02504690	chr11:70319385	SHANK2;SHANK2 (Body;Body)	0.0148959	0.00336294	9.44853e-06	0.46816
cg13292409	chr6:139487746	HECA (Body)	0.0113688	0.00256718	9.48817e-06	0.46816
cg13734792	chr12:123563327	PITPNM2;PITPNM2 (5'UTR;5'UTR)	0.0197666	0.00449771	1.10867e-05	0.510566
cg02417523	chr12:105975006		-0.00810819	0.00186026	1.30871e-05	0.527282
cg14987309	chr2:236843038	AGAP1;AGAP1 (Body;Body)	0.0100383	0.00231083	1.39889e-05	0.527282
cg02145785	chr12:103954698		-0.007185	0.00165678	1.44619e-05	0.527282
cg27294068	chr5:73330787		-0.00625913	0.00145275	1.64382e-05	0.527282
cg07963670	chr8:23161764	LOXL2 (Body)	-0.0067736	0.00157648	1.73381e-05	0.527282
cg09963645	chr4:102314547		-0.00637316	0.00148351	1.73898e-05	0.527282
cg22970457	chr1:160966285	F11R (3'UTR)	-0.00602975	0.00140636	1.80712e-05	0.527282
cg10223575	chr12:113907268	LHX5 (Body)	-0.0301063	0.0070334	1.86492e-05	0.527282
cg23003832	chr9:131486918	ZDHHC12 (TSS1500)	-0.0240919	0.00564241	1.95654e-05	0.527282
cg05037811	chr8:142037097		-0.0069383	0.00162694	2.00221e-05	0.527282
cg19404072	chr15:42186440	SPTBN5 (TSS200)	0.0241452	0.00566405	2.01808e-05	0.527282
cg03779603	chr17:77864712		-0.00477427	0.00112312	2.12914e-05	0.527282
cg21168911	chr15:68570338	FEM1B;FEM1B (5'UTR;1stExon)	-0.00400991	0.000945879	2.24168e-05	0.527282
cg05096209	chr6:28829433		0.0127374	0.003009	2.30482e-05	0.527282
cg18463422	chr15:39504231		-0.0430851	0.0101892	2.35242e-05	0.527282
cg25139641	chr18:72921313	TSHZ1;ZADH2 (TSS1500;TSS200)	-0.00366067	0.000866631	2.39978e-05	0.527282
cg22428306	chr21:42955481		-0.013373	0.00316893	2.4426e-05	0.527282
cg15183304	chr16:3692929		-0.0128247	0.00306576	2.87437e-05	0.586571
cg23554129	chr6:53413076		-0.00429881	0.00102788	2.88708e-05	0.586571
cg03050258	chr10:119009091	SLC18A2 (Body)	0.0277172	0.0066465	3.04337e-05	0.600657
cg10341940	chr18:76822780		-0.00857112	0.00205917	3.14894e-05	0.603584
cg12906136	chr20:57353901		0.0150272	0.00362019	3.311e-05	0.603584
cg05746918	chr3:127348722	PODXL2 (Body)	-0.0142386	0.00343386	3.37536e-05	0.603584
cg17407281	chr11:70703458	SHANK2 (Body)	0.0107441	0.00259248	3.40771e-05	0.603584
cg21838303	chr1:17563957	PADI1;PADI1 (1stExon;Body)	-0.0162275	0.00392519	3.56184e-05	0.615113
cg07185684	chr14:73895254	NUMB;NUMB;NUMB;NUMB (5'UTR;5'UTR;5'UTR;5'UTR)	-0.0130798	0.00317074	3.70451e-05	0.624147
cg26913248	chr2:239755455	TWIST2 (TSS1500)	-0.00596705	0.00144888	3.81516e-05	0.625398
cg27059840	chr13:112849220		0.0198608	0.00483769	4.0356e-05	0.625398
cg03377512	chr8:141560468	AGO2;AGO2 (Body;Body)	0.026248	0.00640772	4.19789e-05	0.625398
cg01204844	chr22:40437423		-0.00580117	0.00141711	4.24619e-05	0.625398
cg08871608	chr19:40729274	CNTD2 (Body)	-0.00520993	0.00127425	4.33965e-05	0.625398
cg09222811	chr1:247654714	OR2W5 (1stExon)	0.0246359	0.00603877	4.51099e-05	0.625398
cg03906451	chr20:42544319	TOX2;TOX2;TOX2 (TSS1500;TSS1500;Body)	-0.00473932	0.00116341	4.62824e-05	0.625398
cg03582134	chr4:138974995	LINC00616 (Body)	-0.0197529	0.00485339	4.70298e-05	0.625398
cg19084000	chr6:83334126		0.0241978	0.00595303	4.80766e-05	0.625398
cg12477065	chr5:52257910		-0.0079706	0.0019621	4.85954e-05	0.625398
cg03685315	chr19:7984171	SNAPC2 (TSS1500)	-0.0203494	0.00501041	4.87743e-05	0.625398
cg04958280	chr4:1720439	TMEM129;TMEM129 (Body;Body)	0.0337345	0.00830982	4.91591e-05	0.625398
cg14743708	chr6:33752667	LEMD2;LEMD2 (5'UTR;Body)	0.01734	0.00428503	5.19568e-05	0.625398
cg27205259	chr9:1536731		-0.0423261	0.010463	5.22557e-05	0.625398
cg09251276	chr20:56648267		0.00982731	0.00243234	5.3388e-05	0.625398
cg00749953	chr7:46691564		-0.00715722	0.00177614	5.58595e-05	0.625398
cg19129200	chr10:101355830		-0.00592884	0.00147145	5.59574e-05	0.625398
cg26914716	chr17:70999952	SLC39A11;SLC39A11 (Body;Body)	-0.00814646	0.00202259	5.63172e-05	0.625398
cg05563672	chr21:42880077	TMPRSS2;TMPRSS2;TMPRSS2 (1stExon;TSS200;5'UTR)	-0.00463075	0.00115098	5.73862e-05	0.625398
cg25427839	chr4:184345590		-0.00772842	0.00192092	5.73907e-05	0.625398
cg08122482	chr15:63623836	CA12;CA12;CA12 (Body;Body;Body)	-0.0109177	0.00271382	5.74636e-05	0.625398
cg01335346	chr3:57332341	DNAH12 (Body)	-0.0525874	0.0130821	5.82495e-05	0.625398
cg06002660	chr1:1562745	MIB2;MIB2;MIB2;MIB2;MIB2;MIB2 (Body;Body;Body;Body;Body;Body)	-0.0107989	0.002688	5.88352e-05	0.625398
cg04597545	chr19:800229	PTBP1;PTBP1;PTBP1;PTBP1 (Body;Body;Body;Body)	-0.00675683	0.00168424	6.02595e-05	0.625398
cg10889344	chr4:73179086	ADAMTS3 (Body)	-0.00627605	0.00156501	6.06563e-05	0.625398
cg16131616	chr6:49312802		-0.02747	0.00686221	6.25209e-05	0.625398
cg04263511	chr8:128962092	PVT1 (Body)	-0.0112603	0.00281445	6.31067e-05	0.625398
cg23416895	chr7:985505	ADAP1;ADAP1;ADAP1 (TSS200;Body;Body)	-0.0143445	0.00358924	6.42811e-05	0.625398
cg17344080	chr12:93101181	C12orf74 (Body)	-0.0309808	0.00775477	6.46781e-05	0.625398
cg13150297	chr12:89768482		-0.0156007	0.00390673	6.51623e-05	0.625398
cg06748848	chr17:49197978	SPAG9;SPAG9 (1stExon;1stExon)	-0.00397528	0.000995511	6.51851e-05	0.625398
cg22962123	chr7:27153605	HOXA3;HOXA3;HOXA3;HOXA3 (5'UTR;1stExon;5'UTR;5'UTR)	-0.00661903	0.00165913	6.62221e-05	0.626644
cg09982347	chr14:34825556		0.033806	0.00848744	6.80323e-05	0.635073
cg13090587	chr4:91570154	FAM190A;FAM190A (Body;Body)	0.00825392	0.00207393	6.89617e-05	0.635166
cg12485147	chr12:52542572		-0.00942341	0.00236969	6.98948e-05	0.635289
cg15836763	chr4:129730670	PHF17;PHF17 (TSS200;TSS200)	-0.00157914	0.00039773	7.17559e-05	0.640411
cg13422047	chr16:22037961	C16orf52 (Body)	-0.01574	0.00396619	7.23125e-05	0.640411
cg03383916	chr14:55879649	ATG14 (TSS1500)	-0.01152	0.00290855	7.47158e-05	0.645735
cg01912220	chr2:157004688	LOC101929378;LOC101929378 (Body;Body)	-0.0115198	0.00291092	7.5756e-05	0.645735
cg25319070	chr4:38281418		-0.00866086	0.00218963	7.64073e-05	0.645735
cg06920237	chr9:110819868		-0.00561014	0.00141863	7.66527e-05	0.645735
cg01831951	chr9:127220679		0.0302335	0.00766422	7.98805e-05	0.656098
cg24860534	chr1:227506868	CDC42BPA;CDC42BPA (TSS1500;TSS1500)	-0.0205588	0.00521472	8.06495e-05	0.656098
cg02087156	chr3:187895282	FLJ42393;LPP (TSS1500;5'UTR)	0.00970863	0.00246273	8.07323e-05	0.656098
cg03102887	chr3:13598359	FBLN2;FBLN2 (5'UTR;5'UTR)	-0.0388668	0.00987456	8.28314e-05	0.665329
cg03196845	chr9:131419167	WDR34;MIR1268A (TSS200;Body)	-0.00313828	0.000799144	8.59945e-05	0.682797
cg03181310	chr14:89450472		0.0124948	0.003186	8.78899e-05	0.68414
cg21941792	chr3:119821901		-0.0061189	0.00156051	8.81444e-05	0.68414
cg20477011	chr9:71770372	TJP2 (5'UTR)	-0.0250854	0.00640812	9.05459e-05	0.694971
cg26357241	chr1:109289876	STXBP3 (Body)	-0.00964082	0.00246493	9.1843e-05	0.69718
cg27218484	chr16:88561208	ZFPM1 (Body)	0.017075	0.00437278	9.42889e-05	0.707967
cg02323129	chr1:17965346	ARHGEF10L;ARHGEF10L (Body;Body)	0.00766331	0.00196494	9.61815e-05	0.711911
cg13151223	chr1:21584127	ECE1;ECE1;ECE1;ECE1 (Body;Body;Body;Body)	-0.0186457	0.00478304	9.68753e-05	0.711911
cg09915889	chr11:129993935	APLP2;APLP2;APLP2;APLP2;APLP2;APLP2 (Body;Body;Body;Body;Body;Body)	0.0378055	0.00971637	9.98697e-05	0.719409

## Sheet: Table S3
Supplemental Table 3: Associations between DNAm and NNNS atypical profile, that yielded p-values < 0.0001, adjusted for sex, site, and cell mixture.
CpG	Location	Gene	β1	Std. Err.	P-value	FDR
cg23172057	chr13:113800351	F10 (Body)	0.029906	0.00550072	5.42654e-08	0.0374855
cg08902894	chr2:3142407		0.0293019	0.00551903	1.10071e-07	0.0380175
cg05696361	chr2:107108978		0.0480914	0.00936119	2.78686e-07	0.0530253
cg07193729	chr4:176031198		0.0142622	0.0027861	3.07046e-07	0.0530253
cg00210856	chr5:158466226	EBF1 (Body)	0.0275866	0.00545679	4.29335e-07	0.0593154
cg13716458	chr11:28997975		0.0199779	0.00398937	5.5056e-07	0.0633861
cg26057754	chr1:183774231	RGL1 (Body)	-0.00424194	0.000856773	7.38084e-07	0.0687537
cg02187389	chr16:1247777	CACNA1H;CACNA1H (Body;Body)	0.0239451	0.00485084	7.96243e-07	0.0687537
cg02236672	chr5:132449216		0.0365518	0.00747184	9.9846e-07	0.069935
cg17287134	chr7:154959606		0.0398399	0.00814853	1.0124e-06	0.069935
cg06846137	chr10:131682939	EBF3 (Body)	0.019065	0.00394633	1.35797e-06	0.0793802
cg03444659	chr14:94834215	SERPINA2;SERPINA2 (TSS1500;TSS1500)	0.0149515	0.00310149	1.43025e-06	0.0793802
cg07850633	chr20:15795880	MACROD2;MACROD2 (Body;5'UTR)	-0.0653251	0.0135753	1.49388e-06	0.0793802
cg21672855	chr8:135614777	ZFAT;ZFAT;ZFAT (Body;Body;Body)	0.00500077	0.00104504	1.70787e-06	0.083139
cg17505883	chr2:130552292		0.0213443	0.00448408	1.93578e-06	0.083139
cg02234314	chr19:55986224	ZNF628 (TSS1500)	0.0588793	0.0124066	2.07691e-06	0.083139
cg01479768	chr2:731298		0.045442	0.00959967	2.20467e-06	0.083139
cg04524088	chr7:127847835	MIR129-1 (TSS200)	0.0450989	0.00953855	2.26662e-06	0.083139
cg23264395	chr1:207096239	FCMR;FCMR;FCMR (TSS1500;TSS1500;TSS1500)	0.0337911	0.00717499	2.48239e-06	0.083139
cg09772858	chr22:49549729		0.0303826	0.00645546	2.52003e-06	0.083139
cg25755851	chr1:9335794		-0.0322384	0.00685063	2.52746e-06	0.083139
cg11042421	chr14:42881184		0.0145138	0.00309344	2.70802e-06	0.0850296
cg27361636	chr12:120502417	CCDC64 (Body)	0.0437766	0.00936197	2.92527e-06	0.0878417
cg02057469	chr7:95951623	SLC25A13;SLC25A13;SLC25A13 (TSS200;TSS200;TSS200)	-0.00436524	0.000935283	3.05191e-06	0.0878417
cg07895260	chr12:55537168		0.0340013	0.00729877	3.18535e-06	0.0880153
cg14632902	chr9:139017648		0.0259243	0.00558786	3.49425e-06	0.0902125
cg22960767	chr1:37422679	GRIK3 (Body)	0.0360257	0.0077705	3.54844e-06	0.0902125
cg14354244	chr14:51446038	TRIM9 (Body)	0.0337875	0.00729752	3.65666e-06	0.0902125
cg14792155	chr15:42289618	PLA2G4E (Body)	0.106073	0.0230139	4.04436e-06	0.0963368
cg11244749	chr7:117647341		0.0422435	0.00920901	4.49245e-06	0.101354
cg05707714	chr16:80966192		0.00517618	0.00112903	4.54845e-06	0.101354
cg21827631	chr2:42311012		0.0117378	0.00256732	4.8302e-06	0.104269
cg14853270	chr14:58544742	C14orf37 (Body)	0.0548935	0.0120458	5.18763e-06	0.107225
cg02063695	chr1:17012568		0.0462643	0.0101616	5.29269e-06	0.107225
cg04179754	chr1:110070252		0.0415425	0.00913555	5.43278e-06	0.107225
cg20438702	chr1:113164662	CAPZA1 (Body)	0.0286674	0.00631708	5.67689e-06	0.10893
cg08122899	chr3:49499574		0.0235547	0.00521831	6.36581e-06	0.118848
cg16063692	chr16:22320135	POLR3E;POLR3E;POLR3E;POLR3E;POLR3E;POLR3E (Body;Body;Body;Body;Body;Body)	0.0480411	0.0106581	6.56028e-06	0.119256
cg05584666	chr14:107147661		0.0392391	0.008735	7.04999e-06	0.124872
cg07140250	chr14:104151427	KLC1;KLC1;KLC1 (Body;Body;3'UTR)	0.0415489	0.0092974	7.86308e-06	0.134398
cg15892682	chr1:219836686		0.0168989	0.00378407	7.97694e-06	0.134398
cg12094645	chr15:79975258		0.014869	0.00333564	8.28752e-06	0.136306
cg03906451	chr20:42544319	TOX2;TOX2;TOX2 (TSS1500;TSS1500;Body)	0.00718673	0.00161466	8.55009e-06	0.136947
cg09224434	chr1:212639983		0.0135377	0.00304534	8.7738e-06	0.136947
cg15288808	chr6:5198991	LOC100129461;LYRM4;LYRM4;LYRM4;LYRM4;LYRM4 (Body;Body;Body;Body;Body;Body)	0.0172047	0.00387994	9.23891e-06	0.136947
cg11358561	chr2:219913885		0.0181525	0.00409663	9.37627e-06	0.136947
cg04128158	chr1:117747226	VTCN1;VTCN1;VTCN1;VTCN1;VTCN1 (TSS1500;Body;Body;Body;Body)	0.0341658	0.00771947	9.60267e-06	0.136947
cg14669930	chr11:1717285	KRTAP5-6 (TSS1500)	0.013025	0.00294489	9.73816e-06	0.136947
cg22658018	chr3:30737903		0.0366231	0.00828436	9.83583e-06	0.136947
cg20771704	chr10:73269452	CDH23;LOC102723377;CDH23;CDH23;CDH23;CDH23 (Body;Body;Body;Body;Body;Body)	0.0201117	0.00455246	9.97283e-06	0.136947
cg10597496	chr10:103992748	PITX3 (5'UTR)	0.0107036	0.00242448	1.01107e-05	0.136947
cg14922935	chr14:53635545		0.0347579	0.0078903	1.05713e-05	0.139909
cg17633625	chr17:1554306	RILP;PRPF8 (TSS1500;Body)	0.0118496	0.00269197	1.07345e-05	0.139909
cg09659407	chr12:63221171	PPM1H (Body)	-0.017686	0.00402406	1.10737e-05	0.140294
cg01201914	chr15:28644585		0.0667693	0.0151984	1.11702e-05	0.140294
cg10308858	chr7:2632080	IQCE;IQCE (Body;Body)	0.0126927	0.00289224	1.14121e-05	0.140772
cg08690459	chr11:47279586	NR1H3;NR1H3;NR1H3;NR1H3;NR1H3 (1stExon;5'UTR;1stExon;5'UTR;5'UTR)	0.0277671	0.00634103	1.19248e-05	0.143779
cg08083868	chr1:24119127	LYPLA2;LYPLA2 (5'UTR;ExonBnd)	0.0259686	0.00593394	1.20721e-05	0.143779
cg06480507	chr1:113689174		0.0141073	0.00323267	1.27718e-05	0.145366
cg10017982	chr6:32155783	PBX2 (Body)	0.0248606	0.0057	1.29172e-05	0.145366
cg13974310	chr2:240062849	HDAC4 (Body)	0.0130206	0.00298669	1.30329e-05	0.145366
cg04297922	chr1:156043815	MEX3A (3'UTR)	0.0138569	0.00317869	1.30471e-05	0.145366
cg01002857	chr8:11720161	CTSB;CTSB;CTSB;CTSB;CTSB (5'UTR;5'UTR;5'UTR;5'UTR;5'UTR)	-0.00614863	0.00141208	1.33492e-05	0.146371
cg03195775	chr14:103239990		0.0153434	0.00353112	1.39159e-05	0.149139
cg05161795	chr3:45018949	ZDHHC3;ZDHHC3;EXOSC7;ZDHHC3;EXOSC7 (TSS1500;TSS1500;Body;TSS1500;Body)	0.0388401	0.00894436	1.40924e-05	0.149139
cg03104820	chr20:8435207	PLCB1;PLCB1 (Body;Body)	0.0293103	0.00675433	1.42814e-05	0.149139
cg07005706	chr5:158370772	EBF1;EBF1;EBF1 (Body;Body;Body)	0.0283818	0.00655075	1.47357e-05	0.149139
cg03013486	chr8:17449854	PDGFRL (Body)	0.0110789	0.00256053	1.51296e-05	0.149139
cg19917507	chr18:56208955	ALPK2 (Body)	0.055712	0.0128803	1.52283e-05	0.149139
cg04694725	chr8:144776373	ZNF707;ZNF707;ZNF707 (Body;Body;Body)	0.0158904	0.00367427	1.52687e-05	0.149139
cg26018368	chr4:3404905	RGS12;RGS12;RGS12 (Body;Body;Body)	0.0346318	0.00800938	1.53289e-05	0.149139
cg25904241	chr2:234219888	SAG (Body)	0.0387378	0.0089751	1.58778e-05	0.152335
cg06907047	chr11:126138951	FOXRED1;SRPR (TSS200;TSS1500)	-0.00861112	0.00199715	1.6201e-05	0.153306
cg26310913	chr1:239554854		0.0123759	0.00287235	1.64266e-05	0.15334
cg01299579	chr2:10830716	NOL10 (TSS1500)	-0.0217361	0.00505559	1.71245e-05	0.157234
cg20519328	chr15:86296274		0.011435	0.00266105	1.7299e-05	0.157234
cg13464240	chr9:92099056		0.0378309	0.00881873	1.78807e-05	0.160411
cg17280619	chr16:49789572	ZNF423;ZNF423 (Body;5'UTR)	0.0477386	0.0111447	1.83959e-05	0.162249
cg06022673	chr2:70164303	MXD1;MXD1;MXD1 (Body;Body;Body)	0.0196665	0.00460003	1.90882e-05	0.162249
cg17112695	chr12:58128450	AGAP2;AGAP2 (Body;Body)	0.0491224	0.0114916	1.91462e-05	0.162249
cg15604337	chr1:40363240	MYCL1;MYCL1 (Body;Body)	0.0208133	0.00486908	1.91492e-05	0.162249
cg02662281	chr8:140846669	TRAPPC9;TRAPPC9 (Body;Body)	0.0125194	0.00292968	1.926e-05	0.162249
cg08393445	chr7:105659008	CDHR3;CDHR3 (Body;Body)	0.00944629	0.00221626	2.0236e-05	0.167788
cg20450337	chr19:5227946	PTPRS;PTPRS;PTPRS;PTPRS (Body;Body;Body;Body)	0.023814	0.00558957	2.04032e-05	0.167788
cg19206523	chr20:44526244	CTSA;CTSA;CTSA (Body;Body;Body)	0.0226486	0.00531944	2.06535e-05	0.167848
cg03858917	chr11:1929190		0.0646638	0.0152079	2.11893e-05	0.1702
cg17042073	chr2:36690850	CRIM1 (Body)	0.00920479	0.00216925	2.20251e-05	0.174167
cg15665276	chr22:48899698	FAM19A5 (Body)	0.0127881	0.00301487	2.21874e-05	0.174167
cg26898531	chr10:2563965		0.0712777	0.0168198	2.25803e-05	0.174574
cg16822468	chr20:62466483		0.0298541	0.00704913	2.28403e-05	0.174574
cg12034786	chr11:126035609		0.0108771	0.00256922	2.29974e-05	0.174574
cg13397549	chr4:8456822	TRMT44 (Body)	0.0148614	0.00351262	2.32809e-05	0.174749
cg19530178	chr22:37578528	C1QTNF6;C1QTNF6 (Body;Body)	0.0107233	0.00253737	2.37736e-05	0.174749
cg10504805	chr1:3322222	PRDM16;PRDM16 (Body;Body)	0.0359258	0.00850823	2.41631e-05	0.174749
cg08080489	chr11:132526947	OPCML;OPCML (Body;Body)	0.0147835	0.00350169	2.42328e-05	0.174749
cg18896452	chr17:42981993		0.026547	0.00629201	2.45216e-05	0.174749
cg07310803	chr11:61418505		0.0104888	0.00249007	2.52821e-05	0.174749
cg14030719	chr20:32266794	E2F1 (Body)	0.0218249	0.0051824	2.5385e-05	0.174749
cg03921897	chr10:123843950	TACC2;TACC2;TACC2;TACC2 (Body;Body;Body;Body)	0.021527	0.0051128	2.549e-05	0.174749
cg06700209	chr8:72758095	MSC (TSS1500)	0.0151845	0.00360717	2.55908e-05	0.174749
cg12729838	chr8:27469186	CLU;CLU;CLU;CLU (1stExon;Body;5'UTR;TSS1500)	0.0143322	0.00340526	2.56689e-05	0.174749
cg00260798	chr2:25054280	ADCY3 (Body)	0.00883016	0.00209859	2.58032e-05	0.174749
cg19499099	chr12:131512480	GPR133 (Body)	0.0199544	0.00474573	2.61419e-05	0.175323
cg02847472	chr3:184275476	EIF2B5-AS1 (TSS1500)	0.0108627	0.00259531	2.84534e-05	0.185775
cg24013378	chr11:69480958	ORAOV1 (3'UTR)	0.0121199	0.00289769	2.88177e-05	0.185775
cg07825681	chr1:95975755		0.0041606	0.000995488	2.92199e-05	0.185775
cg08051418	chr8:2537554	LOC101927815 (Body)	0.0121976	0.00292097	2.96865e-05	0.185775
cg27491557	chr6:3165885		0.0538429	0.0128999	2.99416e-05	0.185775
cg04855271	chr4:153960460		0.0262296	0.00628604	3.01041e-05	0.185775
cg11417687	chr4:41306543		0.0365713	0.00877532	3.07933e-05	0.185775
cg09352285	chr20:47919910		0.0311344	0.00747081	3.07996e-05	0.185775
cg10932371	chr2:238952791	UBE2F-SCLY (Body)	0.0083815	0.002012	3.10319e-05	0.185775
cg07325991	chr20:868277	ANGPT4 (Body)	0.0311002	0.00746892	3.12791e-05	0.185775
cg14394880	chr4:650457	PDE6B;PDE6B;PDE6B (Body;Body;Body)	0.0230597	0.00553865	3.13525e-05	0.185775
cg19370166	chr1:27709928	CD164L2 (TSS200)	-0.0115609	0.00277929	3.18729e-05	0.185775
cg19787906	chr20:57765943	ZNF831 (TSS200)	0.0547917	0.0131815	3.22844e-05	0.185775
cg20668450	chr11:64812208	SAC3D1 (3'UTR)	0.019957	0.0048023	3.24279e-05	0.185775
cg26682467	chr16:89517024	LOC101927817;LOC101927817;ANKRD11;ANKRD11;ANKRD11;ANKRD11 (Body;Body;Body;5'UTR;5'UTR;5'UTR)	0.0121419	0.00292323	3.27293e-05	0.185775
cg03734401	chr17:71198198	COG1 (Body)	0.0299264	0.00720581	3.28005e-05	0.185775
cg08559913	chr22:48942672	LOC284933;FAM19A5 (Body;Body)	0.0129443	0.00311693	3.28296e-05	0.185775
cg24992471	chr17:47571963	NGFR (TSS1500)	0.0394048	0.00949342	3.31394e-05	0.185775
cg09306064	chr14:54080278		0.0243454	0.00586649	3.32595e-05	0.185775
cg19598713	chr8:144601734	ZC3H3 (Body)	0.023228	0.00559723	3.32597e-05	0.185775
cg14794350	chr2:236721419	AGAP1;AGAP1 (Body;Body)	0.0204872	0.0049375	3.33479e-05	0.185775
cg19359858	chr12:103667687	C12orf42 (Body)	0.0354721	0.00855325	3.36553e-05	0.185987
cg23059673	chr19:18918958		0.00834354	0.00201381	3.42542e-05	0.187433
cg14816471	chr22:16202725		0.0287966	0.00695343	3.45259e-05	0.187433
cg02020691	chr7:4194837	SDK1;SDK1 (Body;Body)	0.00988026	0.00238654	3.47308e-05	0.187433
cg23417873	chr20:58398430	PHACTR3;PHACTR3;PHACTR3;PHACTR3;PHACTR3;PHACTR3 (Body;Body;Body;Body;Body;Body)	0.0204923	0.00495246	3.50654e-05	0.1876
cg02792401	chr10:131359603	MGMT (Body)	0.0227684	0.00550462	3.53049e-05	0.1876
cg01195052	chr12:100590335		0.00868888	0.00210272	3.59295e-05	0.189045
cg03683207	chr19:17343145	NR2F6 (3'UTR)	0.0366834	0.00888009	3.61242e-05	0.189045
cg00966033	chr11:59027848		0.0198358	0.00480578	3.6676e-05	0.190291
cg17449545	chr11:27486501	LGR4 (Body)	0.0121041	0.00293363	3.69133e-05	0.190291
cg14906396	chr3:46852918		0.018087	0.00438668	3.73687e-05	0.190317
cg27412018	chr14:74868852		0.0468033	0.0113561	3.76545e-05	0.190317
cg05902951	chr3:33922290		0.0109596	0.00265953	3.77448e-05	0.190317
cg25330725	chr7:158180337	PTPRN2;PTPRN2;PTPRN2;PTPRN2;PTPRN2 (Body;Body;Body;Body;Body)	0.0219702	0.00533502	3.81986e-05	0.191209
cg11270798	chr22:36003334	MB;MB;MB (3'UTR;3'UTR;3'UTR)	0.0147564	0.00358777	3.90602e-05	0.191841
cg25103979	chr14:103148246	RCOR1 (Body)	0.0230283	0.00559949	3.91268e-05	0.191841
cg06049452	chr20:32432074	CHMP4B (Body)	0.0587148	0.0142775	3.91579e-05	0.191841
cg17420585	chr12:42539391	GXYLT1;GXYLT1 (TSS1500;TSS1500)	0.015576	0.00379136	3.98623e-05	0.193916
cg07450341	chr9:17082585		0.0590422	0.0143775	4.01605e-05	0.194001
cg11788260	chr1:223944586	CAPN2;CAPN2 (Body;Body)	0.0354497	0.00864255	4.10023e-05	0.196692
cg00273737	chr9:90794482		0.0133642	0.0032624	4.19599e-05	0.199897
cg05312293	chr16:85845716		0.0398344	0.00974322	4.34316e-05	0.203613
cg00436722	chr10:5666842		0.00303459	0.000742298	4.34926e-05	0.203613
cg19749984	chr21:46963468	SLC19A1;SLC19A1 (TSS1500;TSS1500)	0.0170295	0.00416985	4.42739e-05	0.203613
cg16516405	chr1:225655154		0.0433417	0.0106151	4.44559e-05	0.203613
cg01104425	chr1:25249494	RUNX3;RUNX3 (Body;Body)	0.0433372	0.0106161	4.46069e-05	0.203613
cg22828990	chr14:94855099	SERPINA1;SERPINA1;SERPINA1;SERPINA1;SERPINA1;SERPINA1;SERPINA1;SERPINA1;SERPINA1;SERPINA1;SERPINA1;SERPINA1 (5'UTR;5'UTR;5'UTR;5'UTR;5'UTR;5'UTR;5'UTR;5'UTR;5'UTR;5'UTR;1stExon;5'UTR)	0.0192264	0.00471064	4.4751e-05	0.203613
cg24501539	chr19:45755706	MARK4;MARK4 (Body;Body)	0.0248196	0.00608143	4.48031e-05	0.203613
cg08465795	chr13:27526037		0.0108028	0.00264809	4.51387e-05	0.203797
cg04964562	chr20:39803203	PLCG1;PLCG1 (3'UTR;3'UTR)	0.00819424	0.00200995	4.56538e-05	0.204784
cg12881655	chr10:134333856		0.0182156	0.00447501	4.69067e-05	0.205982
cg01881782	chr10:126364085	FAM53B (Body)	0.0428465	0.0105263	4.69262e-05	0.205982
cg06354985	chr19:50887108	POLD1;POLD1;POLD1 (TSS1500;TSS1500;TSS1500)	-0.00536683	0.0013187	4.70556e-05	0.205982
cg23961333	chr1:55516078	PCSK9;PCSK9 (Body;Body)	0.0148057	0.00364443	4.85393e-05	0.205982
cg18943286	chr17:44875702	WNT3 (Body)	0.0248792	0.00612444	4.85936e-05	0.205982
cg09230756	chr16:86774095		0.0304047	0.00748562	4.87069e-05	0.205982
cg03161498	chr11:75265195		0.0174541	0.00429906	4.90758e-05	0.205982
cg15761954	chr17:17250674	NT5M (3'UTR)	0.0115519	0.00284797	4.98798e-05	0.205982
cg15652116	chr8:58106520		-0.0168211	0.00414717	4.99096e-05	0.205982
cg04495498	chr15:79074250	ADAMTS7 (Body)	0.0395468	0.00976444	5.11998e-05	0.205982
cg17579753	chr17:34079998	GAS2L2 (TSS200)	0.0392218	0.00968701	5.14578e-05	0.205982
cg20263392	chr1:3462550	MEGF6 (Body)	0.0283088	0.00699454	5.1819e-05	0.205982
cg22005565	chr1:41487437	SLFNL1;SLFNL1 (TSS200;TSS200)	0.0191851	0.00474162	5.20786e-05	0.205982
cg10001257	chr11:109599081		-0.0415603	0.0102758	5.24342e-05	0.205982
cg07438238	chr8:22078982	PHYHIP;PHYHIP (Body;Body)	0.0176309	0.00436036	5.26722e-05	0.205982
cg05877083	chr7:30703457	CRHR2;CRHR2;CRHR2;CRHR2;CRHR2 (Body;Body;Body;Body;Body)	0.0196888	0.00486954	5.2713e-05	0.205982
cg13439946	chr1:991708		-0.0218972	0.0054166	5.28589e-05	0.205982
cg21740177	chr3:119381682		0.0157434	0.00389705	5.34927e-05	0.205982
cg02716605	chr1:205238829	TMCC2;TMCC2;TMCC2;TMCC2 (Body;Body;Body;Body)	0.0154183	0.00381662	5.35016e-05	0.205982
cg05588271	chr16:1112257		0.0210579	0.00521556	5.40227e-05	0.205982
cg15685144	chr14:103740597		0.0338358	0.00838328	5.43459e-05	0.205982
cg02590366	chr16:56702653	MT1G;MT1H (TSS1500;TSS1500)	0.0399831	0.00990994	5.46846e-05	0.205982
cg26426186	chr8:140632846	KCNK9 (Body)	0.0177483	0.00439932	5.47559e-05	0.205982
cg07792357	chr11:71033243		0.0147071	0.00364552	5.47631e-05	0.205982
cg09944616	chr17:80275880	CD7 (TSS1500)	0.0387069	0.00959535	5.48547e-05	0.205982
cg27551856	chr16:87250689		0.0243093	0.00602812	5.51519e-05	0.205982
cg00786178	chr6:165747774	PDE10A;PDE10A (Body;Body)	0.0115543	0.00286589	5.53846e-05	0.205982
cg23976981	chr13:22560659		0.014138	0.00350697	5.54476e-05	0.205982
cg22053084	chr1:20125914	TMCO4 (5'UTR)	-0.00859514	0.0021329	5.58272e-05	0.205982
cg06174704	chr1:32821327		0.0256311	0.006362	5.6067e-05	0.205982
cg07529461	chr1:16309960		0.0405184	0.0100597	5.63025e-05	0.205982
cg16970467	chr1:43255444	LOC100129924 (Body)	0.0124696	0.00309627	5.64212e-05	0.205982
cg10306578	chr10:73567484	CDH23;CDH23;CDH23 (Body;Body;Body)	0.0174219	0.00432998	5.73285e-05	0.205982
cg13005857	chr11:117098970	PCSK7 (Body)	0.00849242	0.00211168	5.77916e-05	0.205982
cg01675512	chr11:118874608	RPL23AP64;CCDC84 (TSS1500;Body)	0.0170675	0.00424477	5.79954e-05	0.205982
cg07421287	chr1:111218287	KCNA3 (TSS1500)	0.0219789	0.0054682	5.83453e-05	0.205982
cg00248073	chr6:137496886		0.0146275	0.00363945	5.84043e-05	0.205982
cg14439656	chr2:1773265		0.0460894	0.0114683	5.84823e-05	0.205982
cg01330741	chr10:71722050		0.0137355	0.00341922	5.89096e-05	0.205982
cg06974143	chr1:159907515	IGSF9;IGSF9 (Body;Body)	0.0291248	0.00725365	5.93982e-05	0.205982
cg07051960	chr19:42499619	ATP1A3 (TSS1500)	0.0275855	0.00687214	5.96691e-05	0.205982
cg21464667	chr2:89546106		0.0407343	0.0101526	6.01515e-05	0.205982
cg22239241	chr5:983037		0.0240666	0.00599952	6.0355e-05	0.205982
cg01106909	chr11:1778627	HCCA2;CTSD (Body;Body)	0.0508222	0.0126709	6.04809e-05	0.205982
cg20419272	chr8:95809789		0.034708	0.0086534	6.04853e-05	0.205982
cg01375026	chr13:52509919	ATP7B;ATP7B;ATP7B (Body;Body;Body)	0.0311871	0.00777719	6.06998e-05	0.205982
cg23634348	chr4:967822	DGKQ (TSS1500)	0.0533533	0.013311	6.11818e-05	0.205982
cg20323659	chr8:27249669	PTK2B;PTK2B;PTK2B;PTK2B (5'UTR;5'UTR;5'UTR;5'UTR)	0.00887979	0.00221597	6.14483e-05	0.205982
cg27200824	chr17:135070	RPH3AL (Body)	0.0166556	0.00415742	6.16923e-05	0.205982
cg23662178	chr10:97884383		0.0333141	0.00831582	6.17267e-05	0.205982
cg25027801	chr4:55710393		0.0208806	0.00521279	6.185e-05	0.205982
cg13675849	chr7:142631215	TRPV5 (TSS1500)	0.0164245	0.00410107	6.20351e-05	0.205982
cg24713813	chr7:36590478	AOAH;AOAH;AOAH (Body;Body;Body)	0.0145115	0.00362428	6.22896e-05	0.205982
cg09281626	chr12:49527755		0.0232411	0.00580559	6.24857e-05	0.205982
cg12147995	chr20:2566736	TMC2 (Body)	0.017566	0.00438824	6.25527e-05	0.205982
cg08901632	chr16:34786998		0.0487925	0.0121918	6.27866e-05	0.205982
cg14429979	chr11:1009801	AP2A2 (Body)	0.019579	0.00489322	6.30084e-05	0.205982
cg09733535	chr2:72016962		0.010159	0.00253945	6.32157e-05	0.205982
cg11850406	chr2:109813256	SH3RF3 (Body)	0.0250299	0.00626247	6.4203e-05	0.207292
cg27086690	chr15:57026064	ZNF280D;ZNF280D;ZNF280D (TSS1500;TSS1500;TSS1500)	0.0445959	0.0111602	6.4431e-05	0.207292
cg04712060	chr12:49954146	MCRS1;MCRS1;MCRS1;MCRS1;MCRS1;MCRS1 (ExonBnd;ExonBnd;ExonBnd;Body;Body;Body)	0.0108505	0.00271566	6.455e-05	0.207292
cg02641469	chr2:83974623		0.00984435	0.00246448	6.48327e-05	0.207292
cg02702868	chr16:4900529	UBN1;UBN1 (5'UTR;5'UTR)	0.0371372	0.00929953	6.51181e-05	0.207292
cg14472131	chr3:63980967	ATXN7;ATXN7;ATXN7 (Body;Body;Body)	0.0102811	0.00257739	6.63595e-05	0.210275
cg25363564	chr10:111540348		0.03316	0.00831799	6.70438e-05	0.211473
cg25297654	chr1:43528329		0.0243691	0.00611513	6.74634e-05	0.211829
cg01407539	chr21:33688333	URB1 (Body)	0.00902526	0.00226785	6.90166e-05	0.215195
cg13584704	chr7:72732822	TRIM50;TRIM50;TRIM50;TRIM50;TRIM50;TRIM50 (ExonBnd;ExonBnd;ExonBnd;Body;Body;Body)	0.0293612	0.00737875	6.91584e-05	0.215195
cg25629500	chr5:171275746		0.013606	0.00342302	7.0426e-05	0.21744
cg20516763	chr18:42643936	SETBP1 (3'UTR)	0.038605	0.00971302	7.05093e-05	0.21744
cg17572019	chr5:149939448		0.0197641	0.00497445	7.09358e-05	0.217783
cg18943812	chr2:1682348	PXDN (Body)	0.0202849	0.00510983	7.19402e-05	0.219182
cg18761929	chr1:44435310	DPH2;DPH2 (TSS1500;TSS1500)	0.0181029	0.004562	7.24179e-05	0.219182
cg12723018	chr15:70613252		0.00687664	0.00173342	7.27565e-05	0.219182
cg04306992	chr1:4712355		0.0294357	0.00742105	7.29297e-05	0.219182
cg00578414	chr12:133307618	ANKLE2 (Body)	0.00770193	0.00194185	7.30044e-05	0.219182
cg09394681	chr6:4482990		0.00726816	0.0018338	7.38787e-05	0.219182
cg07579107	chr15:53910786	WDR72 (Body)	0.043838	0.0110607	7.38882e-05	0.219182
cg26845138	chr5:171550255	STK10 (Body)	0.0233328	0.00588846	7.41808e-05	0.219182
cg05123418	chr15:75652510	MAN2C1;MAN2C1;MAN2C1;MAN2C1 (Body;Body;Body;Body)	0.0314518	0.00793787	7.42474e-05	0.219182
cg24534006	chr16:23877607	PRKCB;PRKCB (Body;Body)	0.0527634	0.0133256	7.50913e-05	0.22073
cg21525627	chr12:77149647		0.0233699	0.00590789	7.63077e-05	0.222997
cg13201644	chr15:74277634	STOML1 (Body)	0.018155	0.0045903	7.6508e-05	0.222997
cg16744664	chr16:55863633	CES1;CES1;CES1 (Body;Body;Body)	0.0225692	0.00571083	7.75017e-05	0.224944
cg02157052	chr13:101326091	TMTC4;TMTC4 (5'UTR;5'UTR)	0.015134	0.00383591	7.96794e-05	0.228433
cg25641058	chr10:48989309		0.011585	0.00293648	7.97332e-05	0.228433
cg11461794	chr3:73524339	PDZRN3;PDZRN3;PDZRN3;PDZRN3 (TSS1500;Body;Body;5'UTR)	0.0203725	0.00516433	7.98531e-05	0.228433
cg14733958	chr17:26883828	PIGS;PIGS (ExonBnd;Body)	0.00940838	0.00238613	8.04839e-05	0.228433
cg05906860	chr7:129983911	CPA5;CPA5;CPA5 (TSS1500;TSS1500;TSS1500)	0.00952312	0.00241589	8.08499e-05	0.228433
cg14751492	chr15:101329528		0.0116377	0.00295248	8.09139e-05	0.228433
cg16173868	chr1:245649588	KIF26B (Body)	0.0253515	0.00643216	8.10184e-05	0.228433
cg18371750	chr5:175112799	HRH2 (3'UTR)	0.00768297	0.0019509	8.21047e-05	0.229738
cg13613180	chr11:74560694	XRRA1 (Body)	0.0172427	0.00437933	8.2406e-05	0.229738
cg15221319	chr2:41684405		0.0495893	0.0125954	8.24791e-05	0.229738
cg20141652	chr19:19221574	SLC25A42 (Body)	0.0361733	0.00921255	8.61835e-05	0.239092
cg17992652	chr3:129247376	RHO (TSS200)	0.0116099	0.00295995	8.77007e-05	0.242272
cg01499988	chr9:35755346	MSMP (TSS1500)	0.00975842	0.00248911	8.83874e-05	0.242272
cg06052541	chr8:17701552		0.0393878	0.0100473	8.84667e-05	0.242272
cg08028047	chr1:8000952	TNFRSF9 (5'UTR)	0.0261088	0.00666126	8.87327e-05	0.242272
cg26856527	chr7:4247868	SDK1;SDK1 (Body;Body)	0.0084832	0.00216558	8.95529e-05	0.243412
cg17468616	chr1:226013212	EPHX1;EPHX1;EPHX1 (1stExon;5'UTR;5'UTR)	0.0104871	0.00267927	9.07246e-05	0.243412
cg03012028	chr7:30739812		0.0480139	0.0122675	9.081e-05	0.243412
cg08762333	chr19:22095754		0.0175551	0.00448536	9.08306e-05	0.243412
cg26842423	chr2:115921258	DPP10;DPP10 (Body;Body)	0.041987	0.0107284	9.09207e-05	0.243412
cg25111368	chr3:10289638	TATDN2 (TSS1500)	0.0363845	0.00929904	9.12643e-05	0.243412
cg08748671	chr12:119616616	HSPB8;HSPB8 (5'UTR;1stExon)	-0.00607207	0.00155236	9.17256e-05	0.243701
cg11517132	chr7:157368923	PTPRN2;PTPRN2;PTPRN2 (Body;Body;Body)	0.00748314	0.00191445	9.27701e-05	0.245532
cg11094516	chr6:33986457	GRM4;GRM4;GRM4;GRM4;GRM4;GRM4 (3'UTR;3'UTR;3'UTR;3'UTR;3'UTR;3'UTR)	0.0136303	0.00348894	9.35546e-05	0.246663
cg12491853	chr17:75604596		0.033496	0.008581	9.48063e-05	0.249013
cg02849519	chr6:36708616	CPNE5 (3'UTR)	0.0124152	0.00318221	9.56227e-05	0.249677
cg00809021	chr3:50641523		0.0373519	0.0095776	9.62217e-05	0.249677
cg14209854	chr16:11370349	PRM2 (TSS200)	0.0152141	0.00390196	9.65501e-05	0.249677
cg11010909	chr12:103980767	STAB2 (TSS1500)	0.0214256	0.00549581	9.67784e-05	0.249677
cg02101307	chr10:86004424	RGR;RGR;RGR (TSS1500;TSS1500;TSS1500)	0.02958	0.00758881	9.70555e-05	0.249677
cg25405318	chr17:78354680	RNF213;LOC100294362 (Body;Body)	0.0262053	0.00672377	9.7228e-05	0.249677
cg03072859	chr1:52483420		0.010515	0.00269972	9.82615e-05	0.251397
cg27605546	chr5:37812276		0.013616	0.00349901	9.96738e-05	0.253842
cg04264999	chr2:42795054	MTA3;MTA3;MTA3 (TSS1500;TSS200;5'UTR)	0.0313117	0.00804781	9.9952e-05	0.253842

## Sheet: Table S4
Supplemental Table 4: All pathways that were significantly (FDR < 10%) over-represented among the genes annotated to the top 250 CpGs that associated with the atypical NNNS profile.
Pathway ID	Pathway Description	Source	NNNS Associated Genes	P-Values	FDR
path:hsa04961	Endocrine and other factor-regulated calcium reabsorption - Homo sapiens (human)	KEGG	TRPV5; PLCB1; PRKCB; ATP1A3; AP2A2	3.17964e-05	0.00666251
R-HSA-2485179	Activation of the phototransduction cascade	Reactome	PDE6B; SAG; RHO	7.39139e-05	0.00666251
R-HSA-8866427	VLDLR internalisation and degradation	Reactome	PCSK9; AP2A2; NR1H3	9.79904e-05	0.00666251
path:hsa04925	Aldosterone synthesis and secretion - Homo sapiens (human)	KEGG	CACNA1H; PLCB1; KCNK9; ADCY3; PRKCB; ATP1A3	0.000105336	0.00666251
path:hsa04971	Gastric acid secretion - Homo sapiens (human)	KEGG	HRH2; PRKCB; ATP1A3; ADCY3; PLCB1	0.000300788	0.0152199
ionpathway	ionomycin and phorbal ester signaling pathway	BioCarta	PLCG1; PRKCB	0.000362034	0.0152658
path:hsa04020	Calcium signaling pathway - Homo sapiens (human)	KEGG	CACNA1H; PLCB1; ADCY3; PRKCB; PTK2B; PLCG1; HRH2	0.000547688	0.0189845
plcpathway	phospholipase c signaling pathway	BioCarta	PLCB1; PLCG1	0.0006003	0.0189845
path:hsa04912	GnRH signaling pathway - Homo sapiens (human)	KEGG	PLCB1; PTK2B; PRKCB; PLA2G4E; ADCY3	0.000771607	0.021063
path:hsa04072	Phospholipase D signaling pathway - Homo sapiens (human)	KEGG	PLCB1; ADCY3; DGKQ; PLCG1; PTK2B; PLA2G4E	0.000970325	0.021063
path:hsa04750	Inflammatory mediator regulation of TRP channels - Homo sapiens (human)	KEGG	PLCB1; PLCG1; PRKCB; PLA2G4E; ADCY3	0.000980476	0.021063
pyk2pathway	links between pyk2 and map kinases	BioCarta	PLCG1; PRKCB; PTK2B	0.00106926	0.021063
R-HSA-2132295	MHC class II antigen presentation	Reactome	CTSA; CTSB; CTSD; AP2A2	0.00116739	0.021063
par1pathway	thrombin signaling and protease-activated receptors	BioCarta	PLCB1; PTK2B; PRKCB	0.0011961	0.021063
path:hsa04934	Cushing,s syndrome - Homo sapiens (human)	KEGG	CACNA1H; PLCB1; E2F1; ADCY3; WNT3; CRHR2	0.00132432	0.021063
path:hsa04744	Phototransduction - Homo sapiens (human)	KEGG	PDE6B; SAG; RHO	0.00133204	0.021063
mef2dpathway	role of mef2d in t-cell apoptosis	BioCarta	PLCG1; PRKCB; CAPN2	0.00163218	0.0242906
path:hsa04724	Glutamatergic synapse - Homo sapiens (human)	KEGG	PLCB1; GRIK3; PRKCB; PLA2G4E; ADCY3	0.00201147	0.0262575
R-HSA-8964043	Plasma lipoprotein clearance	Reactome	PCSK9; NR1H3; AP2A2	0.00215636	0.0262575
biopeptidespathway	bioactive peptide induced signaling pathway	BioCarta	PLCG1; PRKCB; PTK2B	0.00215636	0.0262575
R-HSA-2514859	Inactivation, recovery and regulation of the phototransduction cascade	Reactome	PDE6B; SAG; RHO	0.00235167	0.0262575
path:hsa00230	Purine metabolism - Homo sapiens (human)	KEGG	NT5M; ADCY3; PDE6B; POLD1; POLR3E; PDE10A	0.00238879	0.0262575
at1rpathway	angiotensin ii mediated activation of jnk pathway via pyk2 dependent signaling	BioCarta	PLCG1; PRKCB; PTK2B	0.0025576	0.0262575
R-HSA-2514856	The phototransduction cascade	Reactome	PDE6B; SAG; RHO	0.0025576	0.0262575
R-HSA-8951936	RUNX3 regulates p14-ARF	Reactome	RUNX3; HDAC4	0.00263299	0.0262575
path:hsa04918	Thyroid hormone synthesis - Homo sapiens (human)	KEGG	PLCB1; PRKCB; ATP1A3; ADCY3	0.0026984	0.0262575
R-HSA-5661231	Metallothioneins bind metals	Reactome	MT1G; MT1H	0.00382241	0.0355336
path:hsa04911	Insulin secretion - Homo sapiens (human)	KEGG	PLCB1; PRKCB; ATP1A3; ADCY3	0.00444731	0.0355336
trkapathway	trka receptor signaling pathway	BioCarta	PLCG1; PRKCB	0.00449437	0.0355336
calcineurinpathway	effects of calcineurin in keratinocyte differentiation	BioCarta	PLCG1; PRKCB	0.00449437	0.0355336
rhodopsinpathway	visual signal transduction	BioCarta	PDE6B; RHO	0.00449437	0.0355336
pkcpathway	activation of pkc through g-protein coupled receptors	BioCarta	PLCB1; PRKCB	0.00449437	0.0355336
path:hsa04970	Salivary secretion - Homo sapiens (human)	KEGG	PLCB1; PRKCB; ATP1A3; ADCY3	0.00544793	0.0388493
path:hsa04015	Rap1 signaling pathway - Homo sapiens (human)	KEGG	PLCB1; ADCY3; PRKCB; PLCG1; NGFR; ANGPT4	0.00561916	0.0388493
R-HSA-3858494	Beta-catenin independent WNT signaling	Reactome	PDE6B; PLCB1; PRKCB; AP2A2	0.00588707	0.0388493
R-HSA-109582	Hemostasis	Reactome	SERPINA1; CAPZA1; DGKQ; PRKCB; PLCG1; KIF26B; RCOR1; KLC1; CLU; F10; PDE10A; ANGPT4	0.00591209	0.0388493
R-HSA-195721	Signaling by WNT	Reactome	LGR4; PLCB1; WNT3; PRKCB; PDE6B; RUNX3; AP2A2	0.0059869	0.0388493
R-HSA-5099900	WNT5A-dependent internalization of FZD4	Reactome	PRKCB; AP2A2	0.00598863	0.0388493
R-HSA-5660526	Response to metal ions	Reactome	MT1G; MT1H	0.00598863	0.0388493
cdmacpathway	cadmium induces dna synthesis and proliferation in macrophages	BioCarta	PLCB1; PRKCB	0.00680932	0.0404022
path:hsa04972	Pancreatic secretion - Homo sapiens (human)	KEGG	PLCB1; PRKCB; ATP1A3; ADCY3	0.00683487	0.0404022
path:hsa04713	Circadian entrainment - Homo sapiens (human)	KEGG	CACNA1H; PLCB1; PRKCB; ADCY3	0.00683487	0.0404022
R-HSA-112314	Neurotransmitter receptors and postsynaptic signal transmission	Reactome	PLCB1; GRIK3; AP2A2; PRKCB; ADCY3	0.00686677	0.0404022
path:hsa04978	Mineral absorption - Homo sapiens (human)	KEGG	ATP1A3; MT1G; MT1H	0.00743416	0.0404694
path:hsa05231	Choline metabolism in cancer - Homo sapiens (human)	KEGG	PRKCB; PLCG1; DGKQ; PLA2G4E	0.00760852	0.0404694
path:hsa04070	Phosphatidylinositol signaling system - Homo sapiens (human)	KEGG	PLCB1; PLCG1; DGKQ; PRKCB	0.00760852	0.0404694
R-HSA-416993	Trafficking of GluR2-containing AMPA receptors	Reactome	PRKCB; AP2A2	0.00767799	0.0404694
sppapathway	aspirin blocks signaling pathway involved in platelet activation	BioCarta	PLCB1; PRKCB	0.00767799	0.0404694
path:hsa04916	Melanogenesis - Homo sapiens (human)	KEGG	WNT3; PLCB1; PRKCB; ADCY3	0.0081551	0.0413859
R-HSA-112316	Neuronal System	Reactome	PLCB1; PRKCB; PTPRS; KCNK9; ADCY3; GRIK3; AP2A2; KCNA3	0.00817902	0.0413859
ngfpathway	nerve growth factor pathway (ngf)	BioCarta	PLCG1; NGFR	0.00859383	0.0426322
R-HSA-5218921	VEGFR2 mediated cell proliferation	Reactome	PLCG1; PRKCB	0.00955608	0.0456168
R-HSA-8964038	LDL clearance	Reactome	PCSK9; AP2A2	0.00955608	0.0456168
path:hsa04014	Ras signaling pathway - Homo sapiens (human)	KEGG	RGL1; PRKCB; PLCG1; NGFR; PLA2G4E; ANGPT4	0.00983217	0.0460656

## Sheet: Table S5
Supplemental Table 5: All GO terms that our atypical NNNS associated CpGs (top 250) were significantly (FDR < 10%) enriched for.
GO ID	Term	GO Level	Total Genes	NNNS-Associated Genes	P-val.	FDR Q-val.
GO:0016787	hydrolase activity	2	2699	PCSK9; HDAC4; LYPLA2; PCSK7; KIF26B; RCOR1; CPA5; EXOSC7; ATP7B; ADAMTS7; NT5M; SRPRA; PPM1H; POLD1; CAPN2; PTPRN2; PLCB1; MAN2C1; CTSA; CTSB; CTSD; CES1; AGAP1; AGAP2; PIGS; MACROD2; ATXN7; CLU; F10; PDE10A; PLA2G4E; SLC25A42; AOAH; PTPRS; ZC3H3; PLCG1; PDE6B; ATP1A3; KLC1	7.65364e-05	0.00229609
GO:0008277	regulation of G-protein coupled receptor protein signaling pathway	5	143	PLCB1; RGS12; RPH3AL; DGKQ; SAG; PDE6B; RHO	0.000132444	0.0393358
GO:0046872	metal ion binding	4	4155	DGKQ; HDAC4; TRMT44; ZNF831; PLCG1; MEGF6; TRIM50; ATP7B; CACNA1H; TRIM9; ADAMTS7; ZNF628; SLC25A13; NR2F6; ZNF707; CPA5; POLD1; MT1H; CAPN2; TRPV5; MEX3A; MT1G; NR1H3; PLCB1; CDH23; MAN2C1; SH3RF3; RPH3AL; PRKCB; AGAP1; AGAP2; EBF3; EBF1; MGMT; MOB2; NT5M; F10; ZFAT; PDE10A; PLA2G4E; PDZRN3; PRDM16; ZNF280D; ADCY3; ZC3H3; MB; PDE6B; ATP1A3; ZNF423; RHO; CDHR3; PXDN	0.000157018	0.0113053
GO:0043169	cation binding	3	4252	DGKQ; HDAC4; TRMT44; ZNF831; PLCG1; MEGF6; TRIM50; ATP7B; CACNA1H; TRIM9; ADAMTS7; ZNF628; SLC25A13; NR2F6; ZNF707; CPA5; POLD1; MT1H; CAPN2; TRPV5; MEX3A; MT1G; NR1H3; PLCB1; CDH23; MAN2C1; SH3RF3; RPH3AL; PRKCB; AGAP1; AGAP2; EBF3; EBF1; MGMT; MOB2; NT5M; F10; ZFAT; PDE10A; PLA2G4E; PDZRN3; PRDM16; ZNF280D; ADCY3; ZC3H3; MB; PDE6B; ATP1A3; ZNF423; RHO; CDHR3; PXDN	0.000286254	0.0177478
GO:0043005	neuron projection	4	1226	PTPRN2; TRIM9; CDH23; PTPRS; IGSF9; TMC2; GRIK3; SAG; MCRS1; PDE6B; PTK2B; MARK4; ATP1A3; CAPN2; RHO; KLC1; MOB2; CLU; KCNA3; RGS12; NGFR	0.000561713	0.0370731
GO:0097458	neuron part	2	1535	IGSF9; TMC2; MCRS1; PTK2B; NGFR; PITX3; KCNA3; TRIM9; KCNK9; SAG; MARK4; CAPN2; RGS12; PTPRN2; CDH23; MOB2; CLU; PDE10A; PTPRS; GRIK3; PDE6B; ATP1A3; RHO; KLC1	0.000814113	0.050475
GO:0019213	deacetylase activity	3	58	CES1; RCOR1; MACROD2; HDAC4	0.00109157	0.0243059
GO:0016788	hydrolase activity, acting on ester bonds	3	780	PTPRN2; PDE6B; AOAH; PTPRS; PLCB1; LYPLA2; EXOSC7; PPM1H; CES1; POLD1; PLCG1; NT5M; ZC3H3; PDE10A; PLA2G4E	0.00117609	0.0243059
GO:0030297	transmembrane receptor protein tyrosine kinase activator activity	2	7	DGKQ; ANGPT4	0.00123926	0.0185889
GO:0043394	proteoglycan binding	3	38	PTPRS; CTSB; ATP1A3	0.003221	0.0499255
GO:0030546	receptor activator activity	3	15	DGKQ; ANGPT4	0.0059475	0.0615985
GO:0000981	RNA polymerase II transcription factor activity, sequence-specific DNA binding	3	1109	MYCL; E2F1; MSC; ZC3H3; NR2F6; NR1H3; ZNF831; RUNX3; RCOR1; EBF3; TOX2; EBF1; PITX3; ZFAT; PBX2; MXD1; SETBP1	0.00596114	0.0615985
